# Supplementary material for: Genetic Diversity and Nodulation Potential of Bradyrhizobium Strains in Cowpea and Soybean
Source: Plants (Basel). 2025 Dec 18;14(24):3857. doi: 10.3390/plants14243857 (PMC12737117; doi:10.3390/plants14243857)
Supplement: Supplementary file 1 [file plants-14-03857-s001.zip]

Archive with 1 entries (1 files):
- plants-3977047-supplementary.pdf
